# Supplementary material for: Molecular Mechanism of the Saposhnikovia divaricata–Angelica dahurica Herb Pair in Migraine Therapy Based on Network Pharmacology and Molecular Docking
Source: Evid Based Complement Alternat Med. 2022 Nov 26;2022:1994575. doi: 10.1155/2022/1994575 (PMC9722292; doi:10.1155/2022/1994575)
Supplement: Supplementary Materials — Table S1: 704 targets of SAHP. Table S2: 1086 targets of migraine. Table S3: 183 common targets of SAHP and migraine. Table S4: the result of GO functional enrichment analysis. Table S5: the result of KEGG pathway enrichment analysis. [file 1994575.f1.zip]

Archive with 5 entries (5 files):
- Table S1.704 targets of SAHP.pdf
- Table S2.1086 targets of migraine.pdf
- Table S3.183 common targets of SAHP and migraine.pdf
- Table S4.the result of GO functional enrichment analysis.pdf
- Table S5.the result of KEGG pathway enrichment analysis.pdf
